# Supplementary material for: Do Synovial Inflammation and Meniscal Degeneration Impact Clinical Outcomes of Patients Undergoing Arthroscopic Partial Meniscectomy? A Histological Study
Source: Int J Mol Sci. 2022 Mar 31;23(7):3903. doi: 10.3390/ijms23073903 (PMC8999499; doi:10.3390/ijms23073903)
Supplement: Supplementary file 1 [file ijms-23-03903-s001.zip]

Archive with 1 entries (1 files):
- ijms-1645813-supplementary.pdf
